# Supplementary material for: The effects of short term detraining and retraining on physical fitness in elite soccer players
Source: PLoS One. 2018 May 10;13(5):e0196212. doi: 10.1371/journal.pone.0196212 (PMC5944970; doi:10.1371/journal.pone.0196212)
Supplement: S1 File — (XLSX) [file pone.0196212.s001.xlsx]

## Sheet: Body weight
	HAT					DHAT
	Pre	2W DT	1W RT	2W RT	3W RT	Pre	2W DT	1W RT	2W RT	3W RT
1	69.5	70.2	70.3	71.1	70	71.4	71.4	71.1	71.2	71.2
2	70.1	70.6	70.2	70.5	69.7	72.8	73.3	73.3	72.8	73.2
3	59.2	58.2	58.5	58.3	58.6	69.6	70.1	70.8	70.5	69.7
4	75	75.1	75.4	75.1	75	64.6	64.8	65.3	65.8	65.5
5	73.7	74.3	74.3	74.8	74.8	56.8	57.2	56.9	57.5	56.9
6	65	65.8	65.8	65.8	65	68	68	68.3	68.9	68.9
7	78.9	78.9	79.3	79.3	79.4	79.3	79.3	79.3	80	79.7
8	56	56.9	56.9	57	56.6	54.6	55	55.2	55.5	55.3
9	64	64.5	64.8	64	64.6	68	68.6	68.6	69	68.5
10	70	70.2	70.2	69.8	70	70	70.4	70.5	70.6	70.5

## Sheet: BMI
	HAT					DHAT
	Pre	2W DT	1W RT	2W RT	3W RT	Pre	2W DT	1W RT	2W RT	3W RT
1	22.8	23	23.1	23.3	23	21.6	21.6	21.5	22.2	21.6
2	22.9	23	22.9	23.3	22.7	23.1	23.3	22	23.2	23.6
3	22.8	22.5	22.6	22.6	23.3	23.1	23.6	23	23.4	23.1
4	21.8	21.8	22.2	22	23	21.1	21.2	22	21.2	21.7
5	22.2	22.4	22.1	22	22.6	20.7	21.2	22	21.1	21
6	22.5	22.8	22.6	22	23	22.6	22	22.5	22	22
7	23	23	23	23	23	23	23	23	23	23
8	22.5	22	22	22	22	22	23	23	23	23
9	23	23	23	23	23	22	23.3	23	23.9	22
10	23.3	23.6	23.7	22	23	22	22.1	22	22	22

## Sheet: Muslce mass
	HAT					DHAT
	Pre	2W DT	1W RT	2W RT	3W RT	Pre	2W DT	1W RT	2W RT	3W RT
1	34	34.1	33.9	34.6	33.2	35.4	35.2	35.1	36.5	35.7
2	33.1	32.6	32.9	33.3	32.4	34.5	34.4	34.2	33.1	34.5
3	27.1	26.6	26.9	26.2	27.3	34.8	35.6	35.9	36.1	35.5
4	36.2	35.1	35	36.2	35	32.2	31.7	31.7	32.4	33.9
5	36.5	36.5	35.3	36.1	36.8	27.4	27.4	27.1	33	30
6	29.7	30.9	29.6	29.6	29.6	31.8	33.1	33	29.6	29.6
7	37	36	36	36.5	35	35.1	34.3	34.1	35.4	35.4
8	28.5	28.5	28.5	28.5	28.5	28.5	34	30	28	28.5
9	30.1	30.4	30.4	30.4	30.4	39.2	33	38.2	38.9	38.5
10	33.7	34.1	34.4	34.4	36.1	31.1	33	31.4	31.3	31.4

## Sheet: %Body fat
	HAT					DHAT
	Pre	2W DT	1W RT	2W RT	3W RT	Pre	2W DT	1W RT	2W RT	3W RT
1	9.8	10.2	10.6	10.3	11.6	8.9	9.2	9	8.5	8
2	10	10	12.3	11	11	11.8	12.9	11	11	11
3	11	11	10.8	10	11.8	8.7	8.7	9	9	8
4	9	9	7.4	8	9	7.7	8.7	8.7	7.8	8
5	9.7	10	10	9.4	10.2	7.7	8.6	8.8	9	9
6	8.9	9	9.2	9.2	9.2	9.5	10	10	10	10
7	10	10	10	10	10	10	10	12	12.1	12.1
8	9	9	9.5	8.3	8.5	10	10	10	10	10
9	9	9	9	9.8	9.8	9.2	10.7	10.7	10.1	10
10	9.4	9.6	9.3	9.2	8	9.4	9	9	9.2	9

## Sheet: 5m
	HAT					DHAT
	Pre	2W DT	1W RT	2W RT	3W RT	Pre	2W DT	1W RT	2W RT	3W RT
1	1.05	1.04	1.03	1.04	1.04	1.05	1.02	1.01	1.01	1.01
2	1.06	1.1	1.11	1.08	1.06	1.06	0.98	1.02	0.97	0.98
3	1.07	1.06	1.04	1.04	1.05	1.05	1.05	1.05	0.98	0.92
4	1.03	1.08	1.09	1.06	1.05	1.07	1.06	1.05	0.97	1
5	1.01	1.04	1.03	0.99	0.92	1.08	1.04	1.09	1.05	0.97
6	1.07	1.08	1.09	1.06	1.04	1.06	1.07	1.08	1.07	1.06
7	1.05	1.06	1.1	0.95	1.02	1.07	1.03	1.08	1.03	1.05
8	0.95	0.98	0.99	0.98	0.97	0.97	1.02	1.02	1.03	1.04
9	1.03	1.04	1.06	0.95	0.97	1.12	1.1	1.08	1.03	1.05
10	1.03	1.05	1.07	1.04	1.07	1.02	1.03	1.02	0.95	1.02

## Sheet: 10m
	HAT					DHAT
	Pre	2W DT	1W RT	2W RT	3W RT	Pre	2W DT	1W RT	2W RT	3W RT
1	1.77	1.73	1.73	1.73	1.73	1.73	1.77	1.76	1.76	1.76
2	1.76	1.7	1.72	1.73	1.75	1.85	1.72	1.76	1.65	1.77
3	1.8	1.77	1.79	1.7	1.82	1.76	1.75	1.65	1.61	1.59
4	1.69	1.68	1.7	1.73	1.75	1.73	1.89	1.68	1.64	1.62
5	1.88	1.89	1.8	1.8	1.65	1.81	1.76	1.7	1.73	1.67
6	1.78	1.77	1.78	1.68	1.66	1.82	1.8	1.79	1.76	1.74
7	1.75	1.74	1.73	1.7	1.65	1.71	1.72	1.7	1.7	1.7
8	1.65	1.53	1.63	1.65	1.69	1.84	1.82	1.79	1.78	1.83
9	1.73	1.85	1.73	1.71	1.72	1.75	1.76	1.7	1.71	1.74
10	1.71	1.73	1.72	1.69	1.8	1.79	1.85	1.8	1.79	1.75

## Sheet: 20m
	HAT					DHAT
	Pre	2W DT	1W RT	2W RT	3W RT	Pre	2W DT	1W RT	2W RT	3W RT
1	3.07	3.04	3.07	3.02	3.04	3.01	3.11	3.07	3.08	3.1
2	3.03	2.96	3.04	3	3.06	3.11	2.96	3.04	2.92	3.04
3	3.09	3	3.09	3.03	3.13	3.03	2.96	2.93	2.84	2.83
4	2.95	2.9	3	2.97	3	2.99	3.14	3	2.89	2.87
5	3.14	3.26	3.13	3.13	2.96	3.05	3.05	2.99	3.02	2.93
6	3.01	3.07	3.05	3.01	2.9	3.13	3.09	3.11	3.08	3.04
7	2.99	3	3.02	2.97	2.86	2.97	2.99	2.97	2.98	2.96
8	2.84	2.75	2.86	2.89	2.9	3.12	3.14	3.12	3.11	3.1
9	2.98	3.12	2.97	2.93	2.95	3.04	3.08	3.01	2.98	3.02
10	2.93	3	2.96	2.98	3.1	3.07	3.17	3.07	3.05	3.05

## Sheet: 30m
	HAT					DHAT
	Pre	2W DT	1W RT	2W RT	3W RT	Pre	2W DT	1W RT	2W RT	3W RT
1	4.25	4.22	4.38	4.26	4.35	4.21	4.39	4.36	4.35	4.34
2	4.14	4.16	4.35	4.32	4.3	4.24	4.14	4.24	4.12	4.24
3	4.25	4.22	4.33	4.26	4.38	4.19	4.15	4.16	4.1	4.06
4	4.1	4.11	4.21	4.16	4.2	4.19	4.4	4.3	4.26	4.23
5	4.27	4.51	4.41	4.43	4.27	4.21	4.24	4.25	4.07	4.18
6	4.15	4.25	4.21	4.15	4.1	4.32	4.32	4.33	4.33	4.3
7	4.09	4.3	4.24	4.15	4.11	4.12	4.2	4.18	4.16	4.15
8	3.92	3.84	4.02	4.03	4.05	4.35	4.44	4.42	4.39	4.39
9	4.12	4.36	4.18	4.11	4.15	4.22	4.3	4.22	4.18	4.26
10	4.04	4.19	4.17	4.23	4.41	4.3	4.45	4.4	4.38	4.31

## Sheet: Agility (R)
	HAT					DHAT
	Pre	2W DT	1W RT	2W RT	3W RT	Pre	2W DT	1W RT	2W RT	3W RT
1	8.15	7.79	8.07	8.08	8.08	7.96	8.18	8.1	8.12	8.16
2	7.94	8.06	8.04	8.05	8.14	8	7.73	7.98	7.73	7.86
3	8.04	7.89	8.02	7.84	8.12	8.03	7.91	7.98	8.34	7.9
4	8.27	8.18	8.25	8.3	8.25	7.89	8.01	8	7.89	7.85
5	8.29	8.23	8.26	7.86	8.05	8.04	8.09	7.92	7.78	7.92
6	8.1	8.2	8.16	8.13	8	8.05	8.26	8.33	8.07	8.13
7	8.06	8.4	8.34	7.99	8	7.93	7.91	7.9	7.95	8
8	7.62	7.76	7.77	7.6	7.54	8.38	8.46	8.35	8.34	8.56
9	7.9	8.04	8.12	7.79	7.8	8.05	7.99	7.97	7.8	7.75
10	7.99	8.35	8.29	8.26	8.29	8.3	8.35	8.4	8.36	8.33

## Sheet: Agility (L)
	HAT					DHAT
	Pre	2W DT	1W RT	2W RT	3W RT	Pre	2W DT	1W RT	2W RT	3W RT
1	8.2	7.93	7.93	7.9	8.05	7.96	8.35	7.93	8	8.08
2	7.89	7.99	8.3	7.95	7.92	8.1	7.66	8.11	7.85	7.81
3	7.89	7.85	8.09	7.82	8	7.86	7.95	8.05	8.2	8.02
4	8.07	8.24	8.25	8.34	8.13	7.87	8.17	8.1	8.08	7.85
5	8.06	8.28	8.06	8.04	7.97	7.96	8.08	8.12	7.95	7.92
6	8.08	8.15	8.08	8.1	8.12	8.08	8.24	8.42	8.16	8.27
7	8.27	8.4	8.3	8.02	8.02	7.87	8.05	8.01	8	8.21
8	7.67	7.85	7.67	7.66	7.65	8.4	8.51	8.41	8.28	8.46
9	7.91	8.23	8.05	7.66	7.84	8.01	8.08	7.96	8	7.96
10	7.95	8.25	8.3	8.27	8.32	8.29	8.3	8.3	8.29	8.25

[truncated: 14 more sheets: Yo-Yo IR2, Repeated sprint, DL-PT-E-60, DL-PT-F-60, NL-PT-E-60, NL-PT-F-60, DL-PT-E-180, DL-PT-F-180, NL-PT-E-180, NL-PT-F-180, DL-PT-E-240, DL-PT-F-240, NL-PT-E-240, NL-PT-F-240]
